# Supplementary material for: Perceptions of acceptance and reluctance to COVID-19 vaccination in Peru
Source: Rev Peru Med Exp Salud Publica. 2022 Sep 30;39(3):274–80. doi: 10.17843/rpmesp.2022.393.11337 (PMC11397679; doi:10.17843/rpmesp.2022.393.11337)
Supplement: Supplementary material. — Available in the electronic version of the RPMESP. [file rpmesp-39-03-11337-s001.xlsx]

## Sheet: AC
Grupo	Nombre de codigo		Definición
A. Suceptibilidad	a1	COVID-19	Se refiere a la opinión brindada sobre la emergencia nacional por la COVID-19.
	a2	Medidas de protección	Se refiere a la opinión brindada sobre las acciones impuestas para prevenir el contagio por la COVID-19.
	a3.	Vida diaria	Cualquier mención que indique el uso de medidas de protección a nivel personal o comunitario.
B. Severidad	b1	Vulnerabilidad al contagio	Se refiere a los factores personales o sociales que puedan conllevar al contagio por la COVID-19.
	b2	Temores	Se refiere a los miedos y temores que pueden tener los participantes en caso contraigan el virus.
C. Beneficios	c1	Salud	Se refiere a los beneficios que pueda tener la aplicación o no de la vacuna en la salud de las personas.
	c2	Económicos	Se refiere al impacto economico (a nivel personal o estatal) que puede generar la aplicación o no de la vacuna.
D. Barreras	d1	País de fabricación	Cualquier mención que explique el país de fabricación de las vacunas importan en la decisión del participante.
	d2	Creencias	Se refiere a la información obtenida que expliquen impactos negativos de la aplicación de la vacuna.
E. Estimulos para vacunarse o no	e1	Familiares	Se refiere al involucramiento de los familiares del participantes que contribuyen para la toma de decisión de vacunarse o no.
	e2	Laborales/academicos	Se refiere al impacto de aplicarse o no la vacuna en su vida laboral y/o estudiantil.
	e3	Sociales	Se refiere al impacto de aplicarse la vacuna o no en actividades de ocio.
F. Medios de comunicación	f1	Medios usados para recibir información	Se refiere a las fuentes de información (televisivo, radial, informatico, etc.) usado por los participantes para conocer acerca de la COVID-19 y vacunas.
	f2	Mensajes transmitidos	Cualquier mención que indique la opinión sobre los mensajes que brindan los medios de comunicación en torno a la COVID-19 o vacunación.
G. Gobierno central y local	g1	Campaña de vacunación	Cualquier opinión acerca del desarrollo de la campaña de vacunación ya sea a nivel local, regional o estatal.
	g2	Actores politicos	Cualquier opinión sobre el rol de politicos locales o regionales frente al manejo de la emergencia por la COVID-19.
H. Recomendaciones	h1	Recomendaciones	Cualquier mención que ayude a incrementar el número de personas vacunadas alrededor del país.
